# Supplementary material for: Methods to promote seed germination in the lacquer tree, Toxicodendron vernicifluum (Stokes) F.A. Barkley
Source: PLoS One. 2022 Aug 11;17(8):e0272665. doi: 10.1371/journal.pone.0272665 (PMC9371279; doi:10.1371/journal.pone.0272665)
Supplement: S1 Data — (XLSX) [file pone.0272665.s001.xlsx]

## Sheet: Sheet1
	S1 Data. Minimal dataset used in the study.
	Figure 2A
		Number of seeds (germinated seeds/total seeds)	germination rate (%)	Average of germination rate(%)	SD
	Mock	0/100	0	0	0
		0/103	0
		0/98	0
	H2SO4	2/90	2.22222	2.55652	0.535873
		2/88	2.27273
		4/126	3.1746
	FIgure 2B
	Number of seeds (germinated seeds/total seeds)							Germination rate (%)
		Cold-pretreatment (weeks)							Cold-pretreatment (weeks)
		0	1	2	3	4			0	1	2	3	4
	Exp1	2/50	15/50	10/50	27/50	37/50		Exp1	4	30	20	54	74
	Exp2	0/50	8/50	8/50	18/50	15/50		Exp2	0	16	16	36	30
	Exp3	1/50	15/50	7/50	24/50	22/50		Exp3	2	30	14	48	44
	Exp4	0/50	5/50	6/50	11/50	15/50		Exp4	0	10	12	22	30
	Exp5	0/50	4/50	15/50	10/50	8/50		Exp5	0	8	30	20	16
	Exp6	0/50	5/50	12/50	10/50	8/50		Exp6	0	10	24	20	16
	Exp7	2/50	8/50	14/50	29/50	30/50		Exp7	4	16	28	58	60
	Exp8	0/50	4/50	10/50	9/50	15/50		Exp8	0	8	20	18	30
	Exp9	1/50	6/50	13/50	22/50	19/50		Exp9	2	12	26	44	38
								Average	1.33333	15.5556	21.1111	35.5556	37.5556
								SD	1.73205	8.70504	6.33333	15.9931	19.2815
	FIgure 2C
		Number of seeds (germinated seeds/total seeds)	germination rate (%)	Average of germination rate(%)	SD
	Mock	2/90	2.22222	2.74074	1.0962
		2/100	2
		4/100	4
	GA3	6/98	6.12245	7.83519	4.99528
		14/104	13.4615
		4/102	3.92157
	GA4	32/96	33.3333	22.2032	9.76185
		20/110	18.1818
		16/106	15.0943
	Figure 3B
	Number of seeds (germinated seeds/total seeds)	germination rate (%)	Average of germination rate(%)	SD
	16/65	24.6154	17.3219	7.92494
	12/65	18.4615
	5/56	8.88889
	Figure 3C
	sampling year	Number of embryos					sampling year	Proportion of embryos (%)
		whole-stained	partial-stained	rotten or damaged	total			whole-stained	partial-stained	rotten or damaged
	2018	49	62	36	147		2018	33.3333	42.1769	24.4898
	2019	33	47	71	151		2019	21.8543	31.1258	47.0199
	2020	27	34	118	179		2020	15.0838	18.9944	65.9218
							Average	23.4238	30.7657	45.8105
							SD	9.22545	11.5954	20.7425
	Figure 4A
	sampling year	Number of seeds							sampling year	Proportion of seeds (%)
		SG<1	1 ≤SG<1.07	1.07≤SG<1.15	1.15 ≤SG<1.19	SG≥1.19	total			SG<1	1 ≤SG<1.07	1.07≤SG<1.15	1.15 ≤SG<1.19	SG≥1.19
	2018	522	144	144	52	196	1058		2018	49.3384	13.6106	13.6106	4.91493	18.5255
	2019	378	144	136	124	648	1430		2019	26.4336	10.0699	9.51049	8.67133	45.3147
	2020	1189	352	273	131	653	2598		2020	45.766	13.5489	10.5081	5.04234	25.1347
									Average	40.5126	12.4098	11.2097	6.20953	29.6583
									SD	12.323	2.02662	2.1382	2.13293	13.9557
	Figure 4B &4D
	sampling year	Number of seeds (germinated seeds/total seeds)					sampling year	Proportion of seeds (%)
		1 ≤SG<1.07	1.07≤SG<1.15	1.15 ≤SG<1.19	SG≥1.19			1 ≤SG<1.07	1.07≤SG<1.15	1.15 ≤SG<1.19	SG≥1.19
	2018	2/72	6/72	16/52	40/64		2018	2.77778	8.33333	30.7692	62.5
	2019	0/76	2/68	14/62	36/80		2019	0	2.94118	22.5806	45
	2020	0/60	0/60	3/60	18/54		2020	0	0	5	33.3333
							Average	0.925926	3.75817	19.45	46.9444
							SD	1.60375	4.22631	13.1668	14.6802
	Figure 4C & 4D
	sampling year	Number of embryos					sampling year	Proportion of embryos
	2018	whole-stained	partial-stained	rotten or damaged	total		2018	whole-stained	partial-stained	rotten or damaged
	1 ≤SG<1.07	6	10	44	60		1 ≤SG<1.07	10	16.6667	73.3333
	1.07≤SG<1.15	14	40	18	72		1.07≤SG<1.15	19.4444	55.5556	25
	1.15 ≤SG<1.19	28	40	8	76		1.15 ≤SG<1.19	36.8421	52.6316	10.5263
	SG≥1.19	25	17	1	43		SG≥1.19	58.1395	39.5349	2.32558
	sampling year	Number of embryos					sampling year	Proportion of embryos
	2019	whole-stained	partial-stained	rotten or damaged	total		2019	whole-stained	partial-stained	rotten or damaged
	1 ≤SG<1.07	0	0	50	50		1 ≤SG<1.07	0	0	100
	1.07≤SG<1.15	10	20	30	60		1.07≤SG<1.15	16.6667	33.3333	50
	1.15 ≤SG<1.19	18	44	8	70		1.15 ≤SG<1.19	25.7143	62.8571	11.4286
	SG≥1.19	38	30	4	72		SG≥1.19	52.7778	41.6667	5.55556
	sampling year	Number of embryos					sampling year	Proportion of embryos
	2020	whole-stained	partial-stained	rotten or damaged	total		2020	whole-stained	partial-stained	rotten or damaged
	1 ≤SG<1.07	0	0	50	50		1 ≤SG<1.07	0	0	100
	1.07≤SG<1.15	0	10	50	60		1.07≤SG<1.15	0	16.6667	83.3333
	1.15 ≤SG<1.19	10	10	33	53		1.15 ≤SG<1.19	18.8679	18.8679	62.2642
	SG≥1.19	17	19	10	46		SG≥1.19	36.9565	41.3043	21.7391
